# Supplementary material for: MoNap1, a Nucleosome Assemble Protein 1, Regulates Growth, Development, and Pathogenicity in Magnaporthe oryzae
Source: J Fungi (Basel). 2022 Dec 28;9(1):50. doi: 10.3390/jof9010050 (PMC9862126; doi:10.3390/jof9010050)
Supplement: Supplementary file 1 [file jof-09-00050-s001.zip]

Archive with 11 entries (10 files):
- jof-2089421-SI/
- jof-2089421-SI/Fig.S1.pdf
- jof-2089421-SI/Fig.S2.pdf
- jof-2089421-SI/Fig.S3.pdf
- jof-2089421-SI/Fig.S4.pdf
- jof-2089421-SI/Fig.S5.pdf
- jof-2089421-SI/Fig.S6.pdf
- jof-2089421-SI/Fig.S7.pdf
- jof-2089421-SI/Supplementary material.pdf
- jof-2089421-SI/Table S1. Primers used in this study.pdf
- jof-2089421-SI/Table S2. Differentially expressed genes related to melanin biosynthesis and pathogenesis in ΔMonap1 mutant.pdf
